# Supplementary material for: Measuring equality in access to urban parks: A big data analysis from Chengdu
Source: Front Public Health. 2022 Oct 6;10:1022666. doi: 10.3389/fpubh.2022.1022666 (PMC9590313; doi:10.3389/fpubh.2022.1022666)
Supplement: Supplementary file 2 [file Table_1.XLSX]

## Sheet: Sheet1
综合公园						社区公园
	步行	骑行	机动车				步行	骑行	机动车					步行	骑行	机动车
0-5min	6.59	6.59	7.69			0-5min	17.58	19.78	21.98				综合公园	19.1462	19.166	23.3283
5-10min	17.58	16.48	13.19			5-10min	27.47	26.37	20.88				专类公园	27.089	24.316	28.6295
10-15min	28.57	29.37	20.88			10-15min	25.27	24.18	16.48				社区公园	15.0545	13.6532	15.5493
15-30min	31.87	38.46	34.07			15-30min	19.78	23.08	30.77				游园	14.8075	13.4102	16.129
30-60min	15.38	12.09	21.98			30-60min	8.79	6.59	9.89					30	25	30
60min以上	0	0	0			60min以上	0	0	0
	19.1462	19.166	23.3283				15.0545	13.6532	15.5493
	20						15
专类合公园						游园
	步行	骑行	机动车				步行	骑行	机动车
0-5min	9.89	6.59	6.56			0-5min	16.48	21.98	23.08
5-10min	18.69	8.79	6.59			5-10min	35.16	27.47	20.88
10-15min	17.58	19.78	12.09			10-15min	20.88	23.08	20.88
15-30min	21.98	42.86	40.66			15-30min	18.68	21.98	24.18
30-60min	23.08	18.68	29.67			30-60min	6.59	4.4	8.79
60min以上	8.79	3.3	4.4			60min以上	2.2	1.1	2.2
	27.089	24.316	28.6295				14.8075	13.4102	16.129
	30						15
